# Supplementary material for: A female Viking warrior confirmed by genomics
Source: Am J Phys Anthropol. 2017 Sep 8;164(4):853–60. doi: 10.1002/ajpa.23308 (PMC5724682; doi:10.1002/ajpa.23308)
Supplement: Supplementary file 1 — Supporting Information 1 [file AJPA-164-853-s001.xlsx]

## Sheet: f3-statistic
Human Origins								POPRES+YRI								Swedish DB+YRI
SNPs: 10401		nplist: 59						SNPs: 3104		nplist:37						SNPs: 5421		nplist:21
number of jackknife blocks: 648								number of jackknife blocks: 456								number of jackknife blocks: 485
Source 1	Source 1	Target	f_3	std.err	Z	SNPs		Source 1	Source 1	Target	f_3	std.err	Z	SNPs		Source 1	Source 1	Target	f_3	std.err	Z	SNPs
Abkhasian	brk581CAATATG	Yoruba	0.157965	0.00488	32.37	8850		Croatia	brk581CAATATG	YRI	0.252803	0.012159	20.792	2691		Dalarnaslän	brk581CAATATG	YRI	0.241954	0.008129	29.766	5132
Albanian	brk581CAATATG	Yoruba	0.167268	0.005015	33.35	8849		Serbia	brk581CAATATG	YRI	0.256721	0.011033	23.268	2697		Kalmarlän	brk581CAATATG	YRI	0.242187	0.007874	30.759	5133
Armenian	brk581CAATATG	Yoruba	0.157806	0.004602	34.291	8855		Czech	brk581CAATATG	YRI	0.258221	0.011404	22.644	2693		Skånelän	brk581CAATATG	YRI	0.241812	0.007769	31.124	5133
ArmenianWGA	brk581CAATATG	Yoruba	0.160818	0.005756	27.94	8832		Bosnia	brk581CAATATG	YRI	0.263241	0.01191	22.102	2692		Uppsalalän	brk581CAATATG	YRI	0.240813	0.007833	30.744	5133
BasqueSpanish	brk581CAATATG	Yoruba	0.17203	0.004827	35.636	8857		Romania	brk581CAATATG	YRI	0.254617	0.011332	22.469	2690		Örebrolän	brk581CAATATG	YRI	0.238843	0.007717	30.952	5133
BasqueFrench	brk581CAATATG	Yoruba	0.170911	0.00473	36.135	8861		Bulgaria	brk581CAATATG	YRI	0.259284	0.014211	18.245	2663		Hallandslän	brk581CAATATG	YRI	0.243357	0.007805	31.18	5133
Belarusian	brk581CAATATG	Yoruba	0.162282	0.004799	33.816	8852		Hungary	brk581CAATATG	YRI	0.252085	0.011123	22.662	2697		Blekingelän	brk581CAATATG	YRI	0.239581	0.007859	30.483	5133
Bulgarian	brk581CAATATG	Yoruba	0.165631	0.004848	34.166	8852		Slovakia	brk581CAATATG	YRI	0.225011	0.017144	13.124	2644		Gotlandslän	brk581CAATATG	YRI	0.237063	0.008386	28.268	5114
Croatian	brk581CAATATG	Yoruba	0.170338	0.005014	33.97	8856		Albania	brk581CAATATG	YRI	0.254581	0.012704	20.04	2671		Östergötlandslän	brk581CAATATG	YRI	0.244058	0.007697	31.707	5133
Cypriot	brk581CAATATG	Yoruba	0.154704	0.004724	32.749	8848		Ukraine	brk581CAATATG	YRI	0.265408	0.016069	16.517	2650		Stockholmslän	brk581CAATATG	YRI	0.241151	0.007742	31.148	5133
Czech	brk581CAATATG	Yoruba	0.166858	0.00493	33.846	8851		Latvia	brk581CAATATG	YRI	0.287421	0.017608	16.323	2658		VästraGötalandslän	brk581CAATATG	YRI	0.242158	0.007766	31.182	5133
EnglishCornwallGB	brk581CAATATG	Yoruba	0.168306	0.00541	31.111	8839		Macedonia	brk581CAATATG	YRI	0.255027	0.012306	20.724	2677		Jämtlandslän	brk581CAATATG	YRI	0.239074	0.007948	30.081	5130
EnglishKentGBR	brk581CAATATG	Yoruba	0.174981	0.005231	33.452	8842		Slovenia	brk581CAATATG	YRI	0.262646	0.014495	18.12	2667		Värmlandslän	brk581CAATATG	YRI	0.240175	0.00774	31.03	5133
Estonian	brk581CAATATG	Yoruba	0.173252	0.004905	35.318	8853		United	brk581CAATATG	YRI	0.260262	0.010966	23.734	2697		Kronobergslän	brk581CAATATG	YRI	0.242477	0.007944	30.524	5133
FinnishFIN	brk581CAATATG	Yoruba	0.166286	0.005067	32.82	8850		Ireland	brk581CAATATG	YRI	0.257045	0.010989	23.39	2697		Västernorrlandslän	brk581CAATATG	YRI	0.241736	0.007728	31.28	5133
French	brk581CAATATG	Yoruba	0.168081	0.004514	37.235	8863		Sweden	brk581CAATATG	YRI	0.257835	0.012112	21.288	2694		Norrbottenslän	brk581CAATATG	YRI	0.239541	0.007755	30.887	5133
FrenchSouth	brk581CAATATG	Yoruba	0.165675	0.005011	33.062	8850		Scotland	brk581CAATATG	YRI	0.254974	0.012586	20.259	2684		Västerbottenslä	brk581CAATATG	YRI	0.240886	0.007973	30.212	5133
GeorgianMegrels	brk581CAATATG	Yoruba	0.153802	0.004691	32.785	8851		Kosovo	brk581CAATATG	YRI	0.263875	0.014404	18.32	2664		Södermanlandslä	brk581CAATATG	YRI	0.242217	0.007849	30.858	5133
GeorgianWGA	brk581CAATATG	Yoruba	0.157427	0.006535	24.092	8813		Italy	brk581CAATATG	YRI	0.252032	0.010795	23.347	2697		Jönköpingslän	brk581CAATATG	YRI	0.242032	0.007876	30.731	5133
GreekComas	brk581CAATATG	Yoruba	0.162125	0.004778	33.934	8851		Germany	brk581CAATATG	YRI	0.257894	0.010991	23.465	2697		Västmanlandslän	brk581CAATATG	YRI	0.242735	0.00808	30.04	5133
GreekWGA	brk581CAATATG	Yoruba	0.161884	0.00455	35.581	8861		Cyprus	brk581CAATATG	YRI	0.248093	0.012616	19.666	2669		Gävleborgslän	brk581CAATATG	YRI	0.23966	0.007773	30.832	5133
HungarianMetspalu	brk581CAATATG	Yoruba	0.165598	0.004749	34.872	8852		Portugal	brk581CAATATG	YRI	0.25216	0.010745	23.467	2697
Icelandic	brk581CAATATG	Yoruba	0.174471	0.004755	36.69	8858		Spain	brk581CAATATG	YRI	0.251543	0.010831	23.225	2697
ItalianBergamo	brk581CAATATG	Yoruba	0.165562	0.004698	35.242	8854		Greece	brk581CAATATG	YRI	0.244395	0.011779	20.748	2686
ItalianTuscan	brk581CAATATG	Yoruba	0.16422	0.005035	32.617	8855		Turkey	brk581CAATATG	YRI	0.240074	0.012582	19.081	2672
ItalianEastSicili	brk581CAATATG	Yoruba	0.160265	0.005247	30.545	8835		Swiss-French	brk581CAATATG	YRI	0.256457	0.010928	23.467	2697
ItalianWestSicili	brk581CAATATG	Yoruba	0.157928	0.005046	31.3	8845		Swiss-German	brk581CAATATG	YRI	0.256027	0.010994	23.288	2697
LaBrana	brk581CAATATG	Yoruba	0.170551	0.008765	19.458	8222		Swiss-Italian	brk581CAATATG	YRI	0.253146	0.011526	21.963	2693
Lithuanian	brk581CAATATG	Yoruba	0.172761	0.004875	35.441	8850		Belgium	brk581CAATATG	YRI	0.255641	0.010991	23.259	2696
LuxembourgMesolit	brk581CAATATG	Yoruba	0.184166	0.008943	20.592	7571		France	brk581CAATATG	YRI	0.256605	0.010873	23.6	2697
Maltese	brk581CAATATG	Yoruba	0.154002	0.004871	31.615	8848		Austria	brk581CAATATG	YRI	0.253921	0.011314	22.443	2695
Mordovian	brk581CAATATG	Yoruba	0.165042	0.004746	34.778	8860		Poland	brk581CAATATG	YRI	0.260355	0.011385	22.869	2697
NorthOssetian	brk581CAATATG	Yoruba	0.161303	0.004723	34.153	8854		Netherlands	brk581CAATATG	YRI	0.25882	0.011227	23.054	2693
Norwegian	brk581CAATATG	Yoruba	0.169224	0.004755	35.588	8854		Russian	brk581CAATATG	YRI	0.260717	0.012018	21.694	2687
Orcadian	brk581CAATATG	Yoruba	0.172369	0.004808	35.852	8856		Norway	brk581CAATATG	YRI	0.266215	0.013132	20.273	2663
Russian	brk581CAATATG	Yoruba	0.165108	0.004554	36.256	8858		Denmark	brk581CAATATG	YRI	0.266692	0.016613	16.054	2648
SaamiWGA	brk581CAATATG	Yoruba	0.160613	0.008023	20.018	8761		Finland	brk581CAATATG	YRI	0.231162	0.016252	14.223	2648
Sardinian	brk581CAATATG	Yoruba	0.164485	0.004652	35.355	8859
ScottishArgyllBut	brk581CAATATG	Yoruba	0.16832	0.005565	30.245	8839
SiberianIceAge	brk581CAATATG	Yoruba	0.158956	0.019678	8.078	1440
SpanishAndaluciaI	brk581CAATATG	Yoruba	0.159829	0.005422	29.476	8840
SpanishAragonIBS	brk581CAATATG	Yoruba	0.162318	0.005058	32.089	8840
SpanishBalearesIB	brk581CAATATG	Yoruba	0.162383	0.005428	29.916	8840
SpanishCantabriaI	brk581CAATATG	Yoruba	0.162619	0.00507	32.075	8840
SpanishCastillayL	brk581CAATATG	Yoruba	0.163717	0.005262	31.113	8839
SpanishCatalunaIB	brk581CAATATG	Yoruba	0.16737	0.005172	32.359	8845
SpanishExtremadur	brk581CAATATG	Yoruba	0.16343	0.00508	32.172	8840
SpanishGaliciaIBS	brk581CAATATG	Yoruba	0.163288	0.005209	31.347	8847
SpanishMurciaIBS	brk581CAATATG	Yoruba	0.158824	0.005234	30.345	8839
SpanishPaisVascoI	brk581CAATATG	Yoruba	0.163766	0.005386	30.404	8843
SpanishValenciaIB	brk581CAATATG	Yoruba	0.163235	0.005088	32.08	8841
SwedishFarmer	brk581CAATATG	Yoruba	0.283425	0.082929	3.418	86
SwedishHunterGath	brk581CAATATG	Yoruba	0.137548	0.037937	3.626	324
SwedishMotala	brk581CAATATG	Yoruba	0.17295	0.008694	19.894	7764
SwedishMotalaMerg	brk581CAATATG	Yoruba	0.182273	0.009933	18.35	4960
Turkish	brk581CAATATG	Yoruba	0.157258	0.005293	29.711	8832
TyroleanIceman	brk581CAATATG	Yoruba	0.169568	0.0086	19.717	7731
UkrainianEast	brk581CAATATG	Yoruba	0.170493	0.005227	32.62	8847
UkrainianWest	brk581CAATATG	Yoruba	0.169003	0.005834	28.968	8834

## Sheet: D_statatistics
Human Origins							POPRES+YRI
SNPs: 10401		individuals: 562					SNPs: 3104		individuals: 1446
number of jackknife blocks: 648							number of jackknife blocks: 456
A	B	X	Y	D stat	Z		A	B	X	Y	D stat	Z
Yoruba	brk581CAATATG	EnglishKentGBR	Abkhasian	-0.0461	-4.682		YRI	brk581CAATATG	Scotland	Croatia	-0.0052	-0.291
Yoruba	brk581CAATATG	EnglishKentGBR	Albanian	-0.0209	-1.962		YRI	brk581CAATATG	Scotland	Serbia	0.0041	0.254
Yoruba	brk581CAATATG	EnglishKentGBR	Armenian	-0.0462	-4.649		YRI	brk581CAATATG	Scotland	Czech	0.0077	0.436
Yoruba	brk581CAATATG	EnglishKentGBR	ArmenianWGA	-0.0386	-2.876		YRI	brk581CAATATG	Scotland	Bosnia	0.0195	1.078
Yoruba	brk581CAATATG	EnglishKentGBR	BasqueSpanish	-0.0081	-0.819		YRI	brk581CAATATG	Scotland	Romania	-0.0008	-0.049
Yoruba	brk581CAATATG	EnglishKentGBR	BasqueFrench	-0.0112	-1.221		YRI	brk581CAATATG	Scotland	Bulgaria	0.0102	0.385
Yoruba	brk581CAATATG	EnglishKentGBR	Belarusian	-0.0345	-3.413		YRI	brk581CAATATG	Scotland	Hungary	-0.0069	-0.414
Yoruba	brk581CAATATG	EnglishKentGBR	Bulgarian	-0.0254	-2.617		YRI	brk581CAATATG	Scotland	Slovakia	-0.0693	-2.049
Yoruba	brk581CAATATG	EnglishKentGBR	Croatian	-0.0127	-1.252		YRI	brk581CAATATG	Scotland	Albania	-0.001	-0.043
Yoruba	brk581CAATATG	EnglishKentGBR	Cypriot	-0.0549	-5.408		YRI	brk581CAATATG	Scotland	Ukraine	0.0252	0.761
Yoruba	brk581CAATATG	EnglishKentGBR	Czech	-0.0223	-2.262		YRI	brk581CAATATG	Scotland	Latvia	0.0764	2.099
Yoruba	brk581CAATATG	EnglishKentGBR	EnglishCornwallGB	-0.0183	-1.582		YRI	brk581CAATATG	Scotland	Macedonia	0.0001	0.006
Yoruba	brk581CAATATG	EnglishKentGBR	Estonian	-0.0048	-0.483		YRI	brk581CAATATG	Scotland	Slovenia	0.0181	0.679
Yoruba	brk581CAATATG	EnglishKentGBR	FinnishFIN	-0.0239	-2.206		YRI	brk581CAATATG	Scotland	United	0.0125	0.821
Yoruba	brk581CAATATG	EnglishKentGBR	French	-0.0189	-2.206		YRI	brk581CAATATG	Scotland	Ireland	0.0049	0.312
Yoruba	brk581CAATATG	EnglishKentGBR	FrenchSouth	-0.0256	-2.535		YRI	brk581CAATATG	Scotland	Sweden	0.0068	0.37
Yoruba	brk581CAATATG	EnglishKentGBR	GeorgianMegrels	-0.057	-5.513		YRI	brk581CAATATG	Scotland	Kosovo	0.0213	0.748
Yoruba	brk581CAATATG	EnglishKentGBR	GeorgianWGA	-0.0466	-2.922		YRI	brk581CAATATG	Scotland	Italy	-0.007	-0.454
Yoruba	brk581CAATATG	EnglishKentGBR	GreekComas	-0.0351	-3.783		YRI	brk581CAATATG	Scotland	Germany	0.0069	0.444
Yoruba	brk581CAATATG	EnglishKentGBR	GreekWGA	-0.0357	-3.922		YRI	brk581CAATATG	Scotland	Cyprus	-0.0164	-0.716
Yoruba	brk581CAATATG	EnglishKentGBR	HungarianMetspalu	-0.0258	-2.735		YRI	brk581CAATATG	Scotland	Portugal	-0.0067	-0.43
Yoruba	brk581CAATATG	EnglishKentGBR	Icelandic	-0.0014	-0.143		YRI	brk581CAATATG	Scotland	Spain	-0.0081	-0.528
Yoruba	brk581CAATATG	EnglishKentGBR	ItalianBergamo	-0.0258	-2.765		YRI	brk581CAATATG	Scotland	Greece	-0.0251	-1.257
Yoruba	brk581CAATATG	EnglishKentGBR	ItalianTuscan	-0.0294	-2.877		YRI	brk581CAATATG	Scotland	Turkey	-0.0352	-1.608
Yoruba	brk581CAATATG	EnglishKentGBR	ItalianEastSicili	-0.04	-3.499		YRI	brk581CAATATG	Scotland	Swiss-French	0.0035	0.228
Yoruba	brk581CAATATG	EnglishKentGBR	ItalianWestSicili	-0.0461	-4.371		YRI	brk581CAATATG	Scotland	Swiss-German	0.0025	0.159
Yoruba	brk581CAATATG	EnglishKentGBR	LaBrana	-0.0097	-0.476		YRI	brk581CAATATG	Scotland	Swiss-Italian	-0.0043	-0.249
Yoruba	brk581CAATATG	EnglishKentGBR	Lithuanian	-0.0061	-0.626		YRI	brk581CAATATG	Scotland	Belgium	0.0016	0.096
Yoruba	brk581CAATATG	EnglishKentGBR	Maltese	-0.0565	-5.333		YRI	brk581CAATATG	Scotland	France	0.0039	0.246
Yoruba	brk581CAATATG	EnglishKentGBR	Mordovian	-0.027	-2.712		YRI	brk581CAATATG	Scotland	Austria	-0.0025	-0.147
Yoruba	brk581CAATATG	EnglishKentGBR	NorthOssetian	-0.0371	-3.758		YRI	brk581CAATATG	Scotland	Poland	0.0127	0.763
Yoruba	brk581CAATATG	EnglishKentGBR	Norwegian	-0.0158	-1.624		YRI	brk581CAATATG	Scotland	?etherlands	0.0091	0.533
Yoruba	brk581CAATATG	EnglishKentGBR	Orcadian	-0.0072	-0.782		YRI	brk581CAATATG	Scotland	Russian	0.0137	0.681
Yoruba	brk581CAATATG	EnglishKentGBR	Russian	-0.027	-3.087		YRI	brk581CAATATG	Scotland	?orway	0.0266	1.16
Yoruba	brk581CAATATG	EnglishKentGBR	SaamiWGA	-0.0409	-2.1		YRI	brk581CAATATG	Scotland	Denmark	0.028	0.79
Yoruba	brk581CAATATG	EnglishKentGBR	Sardinian	-0.0287	-3.206		YRI	brk581CAATATG	Scotland	Finland	-0.0571	-1.747
Yoruba	brk581CAATATG	EnglishKentGBR	ScottishArgyllBut	-0.0182	-1.564		YRI	brk581CAATATG	Ukraine	Croatia	-0.031	-0.989
Yoruba	brk581CAATATG	EnglishKentGBR	SpanishAndaluciaI	-0.041	-3.434		YRI	brk581CAATATG	Ukraine	Serbia	-0.0209	-0.691
Yoruba	brk581CAATATG	EnglishKentGBR	SpanishAragonIBS	-0.0346	-3.159		YRI	brk581CAATATG	Ukraine	Czech	-0.017	-0.548
Yoruba	brk581CAATATG	EnglishKentGBR	SpanishBalearesIB	-0.0343	-2.96		YRI	brk581CAATATG	Ukraine	Bosnia	-0.0052	-0.164
Yoruba	brk581CAATATG	EnglishKentGBR	SpanishCantabriaI	-0.0337	-3.023		YRI	brk581CAATATG	Ukraine	Romania	-0.0255	-0.837
Yoruba	brk581CAATATG	EnglishKentGBR	SpanishCastillayL	-0.0307	-2.699		YRI	brk581CAATATG	Ukraine	Bulgaria	-0.0148	-0.385
Yoruba	brk581CAATATG	EnglishKentGBR	SpanishCatalunaIB	-0.0208	-1.751		YRI	brk581CAATATG	Ukraine	Hungary	-0.0322	-1.05
Yoruba	brk581CAATATG	EnglishKentGBR	SpanishExtremadur	-0.0316	-2.832		YRI	brk581CAATATG	Ukraine	Slovakia	-0.0964	-2.333
Yoruba	brk581CAATATG	EnglishKentGBR	SpanishGaliciaIBS	-0.0315	-2.847		YRI	brk581CAATATG	Ukraine	Albania	-0.0263	-0.762
Yoruba	brk581CAATATG	EnglishKentGBR	SpanishMurciaIBS	-0.044	-3.953		YRI	brk581CAATATG	Ukraine	Latvia	0.0527	1.137
Yoruba	brk581CAATATG	EnglishKentGBR	SpanishPaisVascoI	-0.0309	-2.808		YRI	brk581CAATATG	Ukraine	Macedonia,	-0.0251	-0.753
Yoruba	brk581CAATATG	EnglishKentGBR	SpanishValenciaIB	-0.0322	-2.739		YRI	brk581CAATATG	Ukraine	Slovenia	-0.0067	-0.186
Yoruba	brk581CAATATG	EnglishKentGBR	UkrainianEast	-0.0122	-1.153		YRI	brk581CAATATG	Ukraine	United	-0.0123	-0.407
Yoruba	brk581CAATATG	EnglishKentGBR	UkrainianWest	-0.0164	-1.237		YRI	brk581CAATATG	Ukraine	Ireland	-0.0202	-0.67
Yoruba	brk581CAATATG	Estonian	Abkhasian	-0.0412	-4.657		YRI	brk581CAATATG	Ukraine	Sweden	-0.0181	-0.578
Yoruba	brk581CAATATG	Estonian	Albanian	-0.0163	-1.738		YRI	brk581CAATATG	Ukraine	Scotland	-0.0252	-0.761
Yoruba	brk581CAATATG	Estonian	Armenian	-0.0415	-4.835		YRI	brk581CAATATG	Ukraine	Kosovo	-0.0036	-0.097
Yoruba	brk581CAATATG	Estonian	ArmenianWGA	-0.0338	-2.684		YRI	brk581CAATATG	Ukraine	Italy	-0.0318	-1.061
Yoruba	brk581CAATATG	Estonian	BasqueSpanish	-0.0034	-0.377		YRI	brk581CAATATG	Ukraine	Germany	-0.0181	-0.61
Yoruba	brk581CAATATG	Estonian	BasqueFrench	-0.0064	-0.849		YRI	brk581CAATATG	Ukraine	Cyprus	-0.0417	-1.199
Yoruba	brk581CAATATG	Estonian	Belarusian	-0.0301	-3.46		YRI	brk581CAATATG	Ukraine	Portugal	-0.0314	-1.05
Yoruba	brk581CAATATG	Estonian	Bulgarian	-0.0209	-2.456		YRI	brk581CAATATG	Ukraine	Spain	-0.033	-1.102
Yoruba	brk581CAATATG	Estonian	Croatian	-0.008	-0.929		YRI	brk581CAATATG	Ukraine	Greece	-0.0506	-1.59
Yoruba	brk581CAATATG	Estonian	Cypriot	-0.05	-5.401		YRI	brk581CAATATG	Ukraine	Turkey	-0.0613	-1.803
Yoruba	brk581CAATATG	Estonian	Czech	-0.0176	-2.012		YRI	brk581CAATATG	Ukraine	Swiss-French	-0.0213	-0.712
Yoruba	brk581CAATATG	Estonian	EnglishCornwallGB	-0.0136	-1.293		YRI	brk581CAATATG	Ukraine	Swiss-German	-0.0226	-0.752
Yoruba	brk581CAATATG	Estonian	EnglishKentGBR	0.0048	0.483		YRI	brk581CAATATG	Ukraine	Swiss-Italian	-0.0291	-0.939
Yoruba	brk581CAATATG	Estonian	FinnishFIN	-0.0193	-2.107		YRI	brk581CAATATG	Ukraine	Belgium	-0.0236	-0.775
Yoruba	brk581CAATATG	Estonian	French	-0.0141	-2.106		YRI	brk581CAATATG	Ukraine	France	-0.0211	-0.707
Yoruba	brk581CAATATG	Estonian	FrenchSouth	-0.0209	-2.221		YRI	brk581CAATATG	Ukraine	Austria	-0.0277	-0.889
Yoruba	brk581CAATATG	Estonian	GeorgianMegrels	-0.0525	-5.83		YRI	brk581CAATATG	Ukraine	Poland	-0.0122	-0.403
Yoruba	brk581CAATATG	Estonian	GeorgianWGA	-0.0426	-2.926		YRI	brk581CAATATG	Ukraine	Netherlands	-0.0159	-0.527
Yoruba	brk581CAATATG	Estonian	GreekComas	-0.0305	-3.677		YRI	brk581CAATATG	Ukraine	Russian	-0.0112	-0.347
Yoruba	brk581CAATATG	Estonian	GreekWGA	-0.031	-4.165		YRI	brk581CAATATG	Ukraine	Norway	0.002	0.059
Yoruba	brk581CAATATG	Estonian	HungarianMetspalu	-0.021	-2.552		YRI	brk581CAATATG	Ukraine	Denmark	0.003	0.066
Yoruba	brk581CAATATG	Estonian	Icelandic	0.0034	0.418		YRI	brk581CAATATG	Ukraine	Finland	-0.0828	-1.923
Yoruba	brk581CAATATG	Estonian	ItalianBergamo	-0.0211	-2.638		YRI	brk581CAATATG	Latvia	Croatia	-0.0826	-2.412
Yoruba	brk581CAATATG	Estonian	ItalianTuscan	-0.0247	-2.662		YRI	brk581CAATATG	Latvia	Serbia	-0.0723	-2.226
Yoruba	brk581CAATATG	Estonian	ItalianEastSicili	-0.0352	-3.522		YRI	brk581CAATATG	Latvia	Czech	-0.0686	-2.027
Yoruba	brk581CAATATG	Estonian	ItalianWestSicili	-0.0416	-4.431		YRI	brk581CAATATG	Latvia	Bosnia	-0.0571	-1.663
Yoruba	brk581CAATATG	Estonian	LaBrana	-0.0052	-0.255		YRI	brk581CAATATG	Latvia	Romania	-0.0776	-2.362
Yoruba	brk581CAATATG	Estonian	Lithuanian	-0.0014	-0.163		YRI	brk581CAATATG	Latvia	Bulgaria	-0.0662	-1.72
Yoruba	brk581CAATATG	Estonian	Maltese	-0.052	-5.544		YRI	brk581CAATATG	Latvia	Hungary	-0.084	-2.54
Yoruba	brk581CAATATG	Estonian	Mordovian	-0.0226	-2.821		YRI	brk581CAATATG	Latvia	Slovakia	-0.1426	-3.236
Yoruba	brk581CAATATG	Estonian	NorthOssetian	-0.0324	-3.799		YRI	brk581CAATATG	Latvia	Albania	-0.0784	-2.211
Yoruba	brk581CAATATG	Estonian	Norwegian	-0.0111	-1.346		YRI	brk581CAATATG	Latvia	Ukraine	-0.0527	-1.137
Yoruba	brk581CAATATG	Estonian	Orcadian	-0.0024	-0.307		YRI	brk581CAATATG	Latvia	Macedonia	-0.0783	-2.196
Yoruba	brk581CAATATG	Estonian	Russian	-0.0224	-3.137		YRI	brk581CAATATG	Latvia	Slovenia	-0.0591	-1.481
Yoruba	brk581CAATATG	Estonian	SaamiWGA	-0.036	-1.945		YRI	brk581CAATATG	Latvia	United	-0.0645	-1.995
Yoruba	brk581CAATATG	Estonian	Sardinian	-0.0239	-3.148		YRI	brk581CAATATG	Latvia	Ireland	-0.0721	-2.201
Yoruba	brk581CAATATG	Estonian	ScottishArgyllBut	-0.0135	-1.285		YRI	brk581CAATATG	Latvia	Sweden	-0.0694	-2.081
Yoruba	brk581CAATATG	Estonian	SpanishAndaluciaI	-0.0366	-3.421		YRI	brk581CAATATG	Latvia	Scotland	-0.0764	-2.099
Yoruba	brk581CAATATG	Estonian	SpanishAragonIBS	-0.0299	-2.973		YRI	brk581CAATATG	Latvia	Kosovo	-0.055	-1.347
Yoruba	brk581CAATATG	Estonian	SpanishBalearesIB	-0.0297	-2.881		YRI	brk581CAATATG	Latvia	Italy	-0.0829	-2.557
Yoruba	brk581CAATATG	Estonian	SpanishCantabriaI	-0.0292	-3.06		YRI	brk581CAATATG	Latvia	Germany	-0.07	-2.147
Yoruba	brk581CAATATG	Estonian	SpanishCastillayL	-0.026	-2.573		YRI	brk581CAATATG	Latvia	Cyprus	-0.0921	-2.517
Yoruba	brk581CAATATG	Estonian	SpanishCatalunaIB	-0.0161	-1.59		YRI	brk581CAATATG	Latvia	Portugal	-0.0823	-2.553
Yoruba	brk581CAATATG	Estonian	SpanishExtremadur	-0.0269	-2.563		YRI	brk581CAATATG	Latvia	Spain	-0.0843	-2.635
Yoruba	brk581CAATATG	Estonian	SpanishGaliciaIBS	-0.0271	-2.684		YRI	brk581CAATATG	Latvia	Greece	-0.1006	-2.95
Yoruba	brk581CAATATG	Estonian	SpanishMurciaIBS	-0.0393	-3.82		YRI	brk581CAATATG	Latvia	Turkey	-0.111	-3.176
Yoruba	brk581CAATATG	Estonian	SpanishPaisVascoI	-0.026	-2.626		YRI	brk581CAATATG	Latvia	Swiss-French	-0.0733	-2.243
Yoruba	brk581CAATATG	Estonian	SpanishValenciaIB	-0.0274	-2.648		YRI	brk581CAATATG	Latvia	Swiss-German	-0.0742	-2.29
Yoruba	brk581CAATATG	Estonian	UkrainianEast	-0.0076	-0.834		YRI	brk581CAATATG	Latvia	Swiss-Italian	-0.0802	-2.376
Yoruba	brk581CAATATG	Estonian	UkrainianWest	-0.0118	-0.955		YRI	brk581CAATATG	Latvia	Belgium	-0.0753	-2.311
Yoruba	brk581CAATATG	Icelandic	Abkhasian	-0.0444	-5.435		YRI	brk581CAATATG	Latvia	France	-0.0731	-2.25
Yoruba	brk581CAATATG	Icelandic	Albanian	-0.0197	-2.232		YRI	brk581CAATATG	Latvia	Austria	-0.0787	-2.364
Yoruba	brk581CAATATG	Icelandic	Armenian	-0.0447	-5.386		YRI	brk581CAATATG	Latvia	Poland	-0.0638	-1.916
Yoruba	brk581CAATATG	Icelandic	ArmenianWGA	-0.0371	-3.035		YRI	brk581CAATATG	Latvia	?etherlands	-0.0685	-2.073
Yoruba	brk581CAATATG	Icelandic	BasqueSpanish	-0.0067	-0.796		YRI	brk581CAATATG	Latvia	Russian	-0.0634	-1.856
Yoruba	brk581CAATATG	Icelandic	BasqueFrench	-0.0098	-1.338		YRI	brk581CAATATG	Latvia	?orway	-0.0501	-1.35
Yoruba	brk581CAATATG	Icelandic	Belarusian	-0.0333	-3.899		YRI	brk581CAATATG	Latvia	Denmark	-0.0498	-1.061
Yoruba	brk581CAATATG	Icelandic	Bulgarian	-0.0241	-3.02		YRI	brk581CAATATG	Latvia	Finland	-0.137	-3.192
Yoruba	brk581CAATATG	Icelandic	Croatian	-0.0113	-1.408		YRI	brk581CAATATG	Netherlands	Croatia	-0.0144	-1.037
Yoruba	brk581CAATATG	Icelandic	Cypriot	-0.0532	-6.047		YRI	brk581CAATATG	Netherlands	Serbia	-0.005	-0.567
Yoruba	brk581CAATATG	Icelandic	Czech	-0.0208	-2.519		YRI	brk581CAATATG	Netherlands	Czech	-0.0014	-0.116
Yoruba	brk581CAATATG	Icelandic	EnglishCornwallGB	-0.0169	-1.676		YRI	brk581CAATATG	Netherlands	Bosnia	0.0106	0.808
Yoruba	brk581CAATATG	Icelandic	EnglishKentGBR	0.0014	0.143		YRI	brk581CAATATG	Netherlands	Romania	-0.01	-0.881
Yoruba	brk581CAATATG	Icelandic	Estonian	-0.0034	-0.418		YRI	brk581CAATATG	Netherlands	Bulgaria	0.0011	0.045
Yoruba	brk581CAATATG	Icelandic	FinnishFIN	-0.0224	-2.434		YRI	brk581CAATATG	Netherlands	Hungary	-0.0162	-1.671
Yoruba	brk581CAATATG	Icelandic	French	-0.0175	-2.77		YRI	brk581CAATATG	Netherlands	Slovakia	-0.0801	-2.507
Yoruba	brk581CAATATG	Icelandic	FrenchSouth	-0.0241	-2.66		YRI	brk581CAATATG	Netherlands	Albania	-0.0102	-0.542
Yoruba	brk581CAATATG	Icelandic	GeorgianMegrels	-0.0558	-6.716		YRI	brk581CAATATG	Netherlands	Ukraine	0.0159	0.527
Yoruba	brk581CAATATG	Icelandic	GeorgianWGA	-0.0458	-3.039		YRI	brk581CAATATG	Netherlands	Latvia	0.0685	2.073
Yoruba	brk581CAATATG	Icelandic	GreekComas	-0.0336	-4.293		YRI	brk581CAATATG	Netherlands	Macedonia,	-0.0091	-0.519
Yoruba	brk581CAATATG	Icelandic	GreekWGA	-0.0342	-4.672		YRI	brk581CAATATG	Netherlands	Slovenia	0.0092	0.386
Yoruba	brk581CAATATG	Icelandic	HungarianMetspalu	-0.0242	-2.977		YRI	brk581CAATATG	Netherlands	United	0.0035	0.439
Yoruba	brk581CAATATG	Icelandic	ItalianBergamo	-0.0244	-3.273		YRI	brk581CAATATG	Netherlands	Ireland	-0.0043	-0.487
Yoruba	brk581CAATATG	Icelandic	ItalianTuscan	-0.028	-3.266		YRI	brk581CAATATG	Netherlands	Sweden	-0.0024	-0.182
Yoruba	brk581CAATATG	Icelandic	ItalianEastSicili	-0.0384	-3.853		YRI	brk581CAATATG	Netherlands	Scotland	-0.0091	-0.533
Yoruba	brk581CAATATG	Icelandic	ItalianWestSicili	-0.0445	-4.815		YRI	brk581CAATATG	Netherlands	Kosovo	0.0123	0.508
Yoruba	brk581CAATATG	Icelandic	LaBrana	-0.0112	-0.554		YRI	brk581CAATATG	Netherlands	Italy	-0.0162	-1.973
Yoruba	brk581CAATATG	Icelandic	Lithuanian	-0.0047	-0.569		YRI	brk581CAATATG	Netherlands	Germany	-0.0022	-0.27
Yoruba	brk581CAATATG	Icelandic	Maltese	-0.0552	-6.272		YRI	brk581CAATATG	Netherlands	Cyprus	-0.0257	-1.321
Yoruba	brk581CAATATG	Icelandic	Mordovian	-0.0257	-3.266		YRI	brk581CAATATG	Netherlands	Portugal	-0.0159	-1.918
Yoruba	brk581CAATATG	Icelandic	NorthOssetian	-0.0357	-4.536		YRI	brk581CAATATG	Netherlands	Spain	-0.0173	-2.12
Yoruba	brk581CAATATG	Icelandic	Norwegian	-0.0144	-1.879		YRI	brk581CAATATG	Netherlands	Greece	-0.0346	-2.409
Yoruba	brk581CAATATG	Icelandic	Orcadian	-0.0058	-0.78		YRI	brk581CAATATG	Netherlands	Turkey	-0.0447	-2.531
Yoruba	brk581CAATATG	Icelandic	Russian	-0.0255	-3.841		YRI	brk581CAATATG	Netherlands	Swiss-French	-0.0057	-0.715
Yoruba	brk581CAATATG	Icelandic	SaamiWGA	-0.0386	-2.031		YRI	brk581CAATATG	Netherlands	Swiss-German	-0.0067	-0.814
Yoruba	brk581CAATATG	Icelandic	Sardinian	-0.0272	-3.792		YRI	brk581CAATATG	Netherlands	Swiss-Italian	-0.0135	-1.118
Yoruba	brk581CAATATG	Icelandic	ScottishArgyllBut	-0.0168	-1.583		YRI	brk581CAATATG	Netherlands	Belgium	-0.0077	-0.831
Yoruba	brk581CAATATG	Icelandic	SpanishAndaluciaI	-0.0395	-3.629		YRI	brk581CAATATG	Netherlands	France	-0.0053	-0.642
Yoruba	brk581CAATATG	Icelandic	SpanishAragonIBS	-0.0332	-3.355		YRI	brk581CAATATG	Netherlands	Austria	-0.0118	-1.02
Yoruba	brk581CAATATG	Icelandic	SpanishBalearesIB	-0.0328	-3.137		YRI	brk581CAATATG	Netherlands	Poland	0.0037	0.348
Yoruba	brk581CAATATG	Icelandic	SpanishCantabriaI	-0.0322	-3.359		YRI	brk581CAATATG	Netherlands	Russian	0.0045	0.309
Yoruba	brk581CAATATG	Icelandic	SpanishCastillayL	-0.0292	-2.944		YRI	brk581CAATATG	Netherlands	?orway	0.0179	0.968
Yoruba	brk581CAATATG	Icelandic	SpanishCatalunaIB	-0.0194	-1.941		YRI	brk581CAATATG	Netherlands	Denmark	0.0187	0.579
Yoruba	brk581CAATATG	Icelandic	SpanishExtremadur	-0.0301	-2.928		YRI	brk581CAATATG	Netherlands	Finland	-0.0673	-2.129
Yoruba	brk581CAATATG	Icelandic	SpanishGaliciaIBS	-0.0302	-3.051
Yoruba	brk581CAATATG	Icelandic	SpanishMurciaIBS	-0.0425	-4.277
Yoruba	brk581CAATATG	Icelandic	SpanishPaisVascoI	-0.0294	-2.998
Yoruba	brk581CAATATG	Icelandic	SpanishValenciaIB	-0.0307	-3.075
Yoruba	brk581CAATATG	Icelandic	UkrainianEast	-0.0109	-1.179
Yoruba	brk581CAATATG	Icelandic	UkrainianWest	-0.015	-1.21
Yoruba	brk581CAATATG	Lithuanian	Abkhasian	-0.0399	-4.625
Yoruba	brk581CAATATG	Lithuanian	Albanian	-0.0149	-1.56
Yoruba	brk581CAATATG	Lithuanian	Armenian	-0.04	-4.489
Yoruba	brk581CAATATG	Lithuanian	ArmenianWGA	-0.0324	-2.552
Yoruba	brk581CAATATG	Lithuanian	BasqueSpanish	-0.002	-0.232
Yoruba	brk581CAATATG	Lithuanian	BasqueFrench	-0.0051	-0.685
Yoruba	brk581CAATATG	Lithuanian	Belarusian	-0.0289	-3.345
Yoruba	brk581CAATATG	Lithuanian	Bulgarian	-0.0194	-2.355
Yoruba	brk581CAATATG	Lithuanian	Croatian	-0.0067	-0.795
Yoruba	brk581CAATATG	Lithuanian	Cypriot	-0.0487	-5.193
Yoruba	brk581CAATATG	Lithuanian	Czech	-0.0163	-1.987
Yoruba	brk581CAATATG	Lithuanian	EnglishCornwallGB	-0.0122	-1.153
Yoruba	brk581CAATATG	Lithuanian	EnglishKentGBR	0.0061	0.626
Yoruba	brk581CAATATG	Lithuanian	Estonian	0.0014	0.163
Yoruba	brk581CAATATG	Lithuanian	FinnishFIN	-0.0179	-1.956
Yoruba	brk581CAATATG	Lithuanian	French	-0.0128	-1.757
Yoruba	brk581CAATATG	Lithuanian	FrenchSouth	-0.0195	-2.054
Yoruba	brk581CAATATG	Lithuanian	GeorgianMegrels	-0.051	-5.713
Yoruba	brk581CAATATG	Lithuanian	GeorgianWGA	-0.0411	-2.709
Yoruba	brk581CAATATG	Lithuanian	GreekComas	-0.029	-3.581
Yoruba	brk581CAATATG	Lithuanian	GreekWGA	-0.0296	-3.885
Yoruba	brk581CAATATG	Lithuanian	HungarianMetspalu	-0.0197	-2.391
Yoruba	brk581CAATATG	Lithuanian	Icelandic	0.0047	0.569
Yoruba	brk581CAATATG	Lithuanian	ItalianBergamo	-0.0197	-2.419
Yoruba	brk581CAATATG	Lithuanian	ItalianTuscan	-0.0234	-2.532
Yoruba	brk581CAATATG	Lithuanian	ItalianEastSicili	-0.0338	-3.393
Yoruba	brk581CAATATG	Lithuanian	ItalianWestSicili	-0.0402	-4.355
Yoruba	brk581CAATATG	Lithuanian	LaBrana	-0.0027	-0.129
Yoruba	brk581CAATATG	Lithuanian	Maltese	-0.0506	-5.438
Yoruba	brk581CAATATG	Lithuanian	Mordovian	-0.0212	-2.577
Yoruba	brk581CAATATG	Lithuanian	NorthOssetian	-0.031	-3.732
Yoruba	brk581CAATATG	Lithuanian	Norwegian	-0.0097	-1.232
Yoruba	brk581CAATATG	Lithuanian	Orcadian	-0.0011	-0.132
Yoruba	brk581CAATATG	Lithuanian	Russian	-0.021	-2.984
Yoruba	brk581CAATATG	Lithuanian	SaamiWGA	-0.0341	-1.781
Yoruba	brk581CAATATG	Lithuanian	Sardinian	-0.0226	-2.909
Yoruba	brk581CAATATG	Lithuanian	ScottishArgyllBut	-0.0123	-1.161
Yoruba	brk581CAATATG	Lithuanian	SpanishAndaluciaI	-0.035	-3.117
Yoruba	brk581CAATATG	Lithuanian	SpanishAragonIBS	-0.0285	-2.805
Yoruba	brk581CAATATG	Lithuanian	SpanishBalearesIB	-0.0282	-2.702
Yoruba	brk581CAATATG	Lithuanian	SpanishCantabriaI	-0.0276	-2.644
Yoruba	brk581CAATATG	Lithuanian	SpanishCastillayL	-0.0246	-2.328
Yoruba	brk581CAATATG	Lithuanian	SpanishCatalunaIB	-0.0147	-1.384
Yoruba	brk581CAATATG	Lithuanian	SpanishExtremadur	-0.0255	-2.437
Yoruba	brk581CAATATG	Lithuanian	SpanishGaliciaIBS	-0.0256	-2.614
Yoruba	brk581CAATATG	Lithuanian	SpanishMurciaIBS	-0.038	-3.698
Yoruba	brk581CAATATG	Lithuanian	SpanishPaisVascoI	-0.0248	-2.528
Yoruba	brk581CAATATG	Lithuanian	SpanishValenciaIB	-0.026	-2.608
Yoruba	brk581CAATATG	Lithuanian	UkrainianEast	-0.0063	-0.673
Yoruba	brk581CAATATG	Lithuanian	UkrainianWest	-0.0104	-0.853
